# Supplementary material for: Development of the Japanese Version of the Test of Self-Conscious Affect-3 (TOSCA-3): A Study among Student and Parent Population
Source: Behav Sci (Basel). 2024 Jul 7;14(7):576. doi: 10.3390/bs14070576 (PMC11273926; doi:10.3390/bs14070576)
Supplement: Supplementary file 1 [file behavsci-14-00576-s001.zip]

Archive with 1 entries (1 files):
- behavsci-3015104-supplementary.pdf
